# Supplementary material for: Cyclophilin C Participates in the US2-Mediated Degradation of Major Histocompatibility Complex Class I Molecules
Source: PLoS One. 2015 Dec 21;10(12):e0145458. doi: 10.1371/journal.pone.0145458 (PMC4686535; doi:10.1371/journal.pone.0145458)
Supplement: S1 Table — (XLSX) [file pone.0145458.s005.xlsx]

## Sheet: S1 Table
S1 Table. Peaks Studio 7 data from LC-MS/MS analysis of US2-3xHA interacting proteins following background subtraction and normalization to bait protein.
Description	Accession	Gene ID	Gene Name	Significance (-10logP)	Coverage (%)	#Peptides	#Unique	Protein quantification following background subtraction and normalization to US2-3xHA bait protein (protein abundance)			Fold change in US2-3xHA-associated protein abundance following CypC KD or OE
								U373-MG + US2-3xHA + CypC KD	U373-MG + US2-3xHA + CypC OE	U373-MG + US2-3xHA + non-sense shRNA	CypC KD / non-sense shRNA	CypC OE / non-sense shRNA
Intermediate conductance calcium-activated potassium channel protein 4 OS=Homo sapiens GN=KCNN4 PE=1 SV=1	O15554|KCNN4_HUMAN	KCNN4	KCNN4	110.33	13	5	5	2.31261e+07	1.03847e+07	6700000	3.45165	1.54995
Transmembrane protein 205 OS=Homo sapiens GN=TMEM205 PE=1 SV=1	Q6UW68|TM205_HUMAN	TM205	TMEM205	107.75	22	4	4	5.79597e+07	5.17293e+07	29500000	1.96473	1.75354
Cleft lip and palate transmembrane protein 1 OS=Homo sapiens GN=CLPTM1 PE=1 SV=1	O96005|CLPT1_HUMAN	CLPT1	CLPTM1	106.66	16	8	8	1.69109e+07	1.33203e+07	9800000	1.7256	1.35921
Tetratricopeptide repeat protein 1 OS=Homo sapiens GN=TTC1 PE=1 SV=1	Q99614|TTC1_HUMAN	TTC1	TTC1	105.06	43	8	8	1.07536e+07	7.6818e+06	6120000	1.75713	1.2552
HLA class I histocompatibility antigen A-2 alpha chain OS=Homo sapiens GN=HLA-A PE=1 SV=1	P01892|1A02_HUMAN	1A02	HLA-A	104.57	54	18	3	3.95687e+07	3.29464e+07	21676000	1.82546	1.51995
Proteasome subunit alpha type-5 OS=Homo sapiens GN=PSMA5 PE=1 SV=3	P28066|PSA5_HUMAN	PSA5	PSMA5	104.21	19	4	4	1.51374e+07	1.38027e+07	11773000	1.28578	1.1724
Protein sel-1 homolog 1 OS=Homo sapiens GN=SEL1L PE=1 SV=3	Q9UBV2|SE1L1_HUMAN	SE1L1	SEL1L	103.58	26	11	11	2.6884e+07	1.44842e+07	14100000	1.90667	1.02725
Alpha-crystallin B chain OS=Homo sapiens GN=CRYAB PE=1 SV=2	P02511|CRYAB_HUMAN	CRYAB	CRYAB	102.46	59	11	11	5.42017e+07	4.43579e+07	22900000	2.36689	1.93703
E3 ubiquitin-protein ligase AMFR OS=Homo sapiens GN=AMFR PE=1 SV=2	Q9UKV5|AMFR_HUMAN	AMFR	AMFR	102.35	19	7	7	7.16908e+06	5.26346e+06	3900000	1.83822	1.3496
Isoform 2 of E3 ubiquitin-protein ligase RNF126 OS=Homo sapiens GN=RNF126	Q9BV68-2|RN126_HUMAN	RN126	RNF126	102.01	17	4	4	3.20874e+07	2.68992e+07	19000000	1.68881	1.41575
26S proteasome non-ATPase regulatory subunit 12 OS=Homo sapiens GN=PSMD12 PE=1 SV=3	O00232|PSD12_HUMAN	PSD12	PSMD12	101.86	16	5	5	9.42676e+06	7.23176e+06	6702000	1.40656	1.07904
Proteasome subunit alpha type-4 OS=Homo sapiens GN=PSMA4 PE=1 SV=1	P25789|PSA4_HUMAN	PSA4	PSMA4	101.72	33	6	6	1.19229e+07	1.17801e+07	9009000	1.32345	1.30759
Isoform 2 of Seipin OS=Homo sapiens GN=BSCL2	Q96G97-3|BSCL2_HUMAN	BSCL2	BSCL2	101.72	12	3	3	1.69109e+07	1.33203e+07	8100000	2.08777	1.64448
Dolichyl-diphosphooligosaccharide--protein glycosyltransferase subunit 2 OS=Homo sapiens GN=RPN2 PE=1 SV=3	P04844|RPN2_HUMAN	RPN2	RPN2	101.35	32	16	16	1.03981e+08	6.56186e+07	39940000	2.60342	1.64293
DnaJ homolog subfamily B member 12 OS=Homo sapiens GN=DNAJB12 PE=1 SV=4	Q9NXW2|DJB12_HUMAN	DJB12	DNAJB12	101.06	22	6	6	1.04067e+07	7.12571e+06	7260000	1.43343	0.981503
Isoform 3 of E3 ubiquitin-protein ligase HUWE1 OS=Homo sapiens GN=HUWE1	Q7Z6Z7-3|HUWE1_HUMAN	HUWE1	HUWE1	100.94	12	28	28	1.18955e+07	8.25083e+06	7660000	1.55293	1.07713
Proteasome subunit beta type-4 OS=Homo sapiens GN=PSMB4 PE=1 SV=4	P28070|PSB4_HUMAN	PSB4	PSMB4	100.71	42	6	6	2.0653e+07	2.15828e+07	15989000	1.2917	1.34985
Protein FAM8A1 OS=Homo sapiens GN=FAM8A1 PE=1 SV=1	Q9UBU6|FA8A1_HUMAN	FA8A1	FAM8A1	100.22	14	3	3	7.40034e+06	4.44872e+06	3260000	2.27004	1.36464
Proteasome subunit alpha type-6 OS=Homo sapiens GN=PSMA6 PE=1 SV=1	P60900|PSA6_HUMAN	PSA6	PSMA6	99.47	33	7	7	2.87486e+07	2.18427e+07	17690000	1.62513	1.23475
Nuclear protein localization protein 4 homolog OS=Homo sapiens GN=NPLOC4 PE=1 SV=3	Q8TAT6|NPL4_HUMAN	NPL4	NPLOC4	95.65	20	7	7	1.16931e+07	9.13023e+06	8680000	1.34713	1.05187
Thioredoxin-related transmembrane protein 2 OS=Homo sapiens GN=TMX2 PE=1 SV=1	Q9Y320|TMX2_HUMAN	TMX2	TMX2	94.75	20	5	5	1.25748e+07	1.01777e+07	7220000	1.74166	1.40966
26S protease regulatory subunit 10B OS=Homo sapiens GN=PSMC6 PE=1 SV=1	P62333|PRS10_HUMAN	PRS10	PSMC6	92.94	28	9	9	1.02087e+07	8.99185e+06	7813000	1.30663	1.15088
Transitional endoplasmic reticulum ATPase OS=Homo sapiens GN=VCP PE=1 SV=4	P55072|TERA_HUMAN	TERA	VCP	92.75	68	42	42	1.32324e+08	9.25308e+07	100550000	1.31601	0.920247
Unique short US2 glycoprotein OS=Human cytomegalovirus (strain AD169) GN=US2 PE=1 SV=1	P09713|US02_HCMVA	US02	US2	92.1	57	12	12	172000000	172000000	172000000	1	1
26S proteasome non-ATPase regulatory subunit 1 OS=Homo sapiens GN=PSMD1 PE=1 SV=2	Q99460|PSMD1_HUMAN	PSMD1	PSMD1	89.48	21	15	15	2.4476e+07	1.6468e+07	16334000	1.49847	1.00821
Erlin-1 OS=Homo sapiens GN=ERLIN1 PE=1 SV=1	O75477|ERLN1_HUMAN	ERLN1	ERLIN1	88.77	21	5	3	6.11395e+06	4.92722e+06	3380000	1.80886	1.45776
FAS-associated factor 2 OS=Homo sapiens GN=FAF2 PE=1 SV=2	Q96CS3|FAF2_HUMAN	FAF2	FAF2	88.29	41	13	13	4.5963e+07	3.09083e+07	21900000	2.09877	1.41134
26S proteasome non-ATPase regulatory subunit 6 OS=Homo sapiens GN=PSMD6 PE=1 SV=1	Q15008|PSMD6_HUMAN	PSMD6	PSMD6	88.05	23	10	10	1.02723e+07	8.51853e+06	6527000	1.57382	1.30512
Malectin OS=Homo sapiens GN=MLEC PE=1 SV=1	Q14165|MLEC_HUMAN	MLEC	MLEC	87.82	15	4	4	4.36504e+06	2.57353e+06	1550000	2.81616	1.66034
Endoplasmic reticulum lectin 1 OS=Homo sapiens GN=ERLEC1 PE=1 SV=1	Q96DZ1|ERLEC_HUMAN	ERLEC	ERLEC1	87.79	50	16	16	2.74622e+07	1.56481e+07	11700000	2.3472	1.33745
Retrotransposon-derived protein PEG10 OS=Homo sapiens GN=PEG10 PE=1 SV=2	Q86TG7|PEG10_HUMAN	PEG10	PEG10	87.3	8	3	3	2.29815e+06	2.23729e+06	2140000	1.0739	1.04546
26S protease regulatory subunit 6A OS=Homo sapiens GN=PSMC3 PE=1 SV=3	P17980|PRS6A_HUMAN	PRS6A	PSMC3	87.14	35	12	12	1.56954e+07	7.20202e+06	6609000	2.37485	1.08973
Isoform 2 of E3 ubiquitin-protein ligase synoviolin OS=Homo sapiens GN=SYVN1	Q86TM6-2|SYVN1_HUMAN	SYVN1	SYVN1	86.73	11	5	5	7.05345e+06	3.77624e+06	3700000	1.90634	1.02061
Dolichyl-diphosphooligosaccharide--protein glycosyltransferase subunit 1 OS=Homo sapiens GN=RPN1 PE=1 SV=1	P04843|RPN1_HUMAN	RPN1	RPN1	86.71	48	25	25	8.96857e+07	6.43383e+07	50050000	1.79192	1.28548
26S proteasome non-ATPase regulatory subunit 8 OS=Homo sapiens GN=PSMD8 PE=1 SV=2	P48556|PSMD8_HUMAN	PSMD8	PSMD8	84.8	21	6	6	6.65886e+06	3.46198e+06	3417000	1.94874	1.01317
Golgi to ER traffic protein 4 homolog OS=Homo sapiens GN=GET4 PE=1 SV=1	Q7L5D6|GET4_HUMAN	GET4	GET4	84.08	17	4	4	8.62891e+06	3.60812e+06	1280000	6.74133	2.81884
Ubiquitin-like protein 4A OS=Homo sapiens GN=UBL4A PE=1 SV=1	P11441|UBL4A_HUMAN	UBL4A	UBL4A	83.87	61	8	8	1.28928e+07	1.82346e+07	10600000	1.2163	1.72024
Dephospho-CoA kinase domain-containing protein OS=Homo sapiens GN=DCAKD PE=1 SV=1	Q8WVC6|DCAKD_HUMAN	DCAKD	DCAKD	83.68	22	5	5	6.37412e+06	5.17293e+06	3400000	1.87474	1.52145
Isoform 2 of Ubiquilin-1 OS=Homo sapiens GN=UBQLN1	Q9UMX0-2|UBQL1_HUMAN	UBQL1	UBQLN1	82.92	12	5	2	4.56739e+06	3.95729e+06	2490000	1.8343	1.58927
Isoform 2 of ER membrane protein complex subunit 1 OS=Homo sapiens GN=EMC1	Q8N766-2|EMC1_HUMAN	EMC1	EMC1	82.55	15	9	9	7.02454e+06	4.39699e+06	4600000	1.52707	0.955868
Erlin-2 OS=Homo sapiens GN=ERLIN2 PE=1 SV=1	O94905|ERLN2_HUMAN	ERLN2	ERLIN2	82.16	29	8	6	5.82487e+06	5.83248e+06	3810000	1.52884	1.53083
Fatty aldehyde dehydrogenase OS=Homo sapiens GN=ALDH3A2 PE=1 SV=1	P51648|AL3A2_HUMAN	AL3A2	ALDH3A2	81.95	23	8	8	1.23435e+07	7.57835e+06	6670000	1.8506	1.13618
Dolichyl-diphosphooligosaccharide--protein glycosyltransferase subunit STT3A OS=Homo sapiens GN=STT3A PE=1 SV=2	P46977|STT3A_HUMAN	STT3A	STT3A	81.73	5	4	3	1.70699e+06	1.88941e+06	1311000	1.30205	1.4412
N-acetyllactosaminide beta-1 3-N-acetylglucosaminyltransferase OS=Homo sapiens GN=B3GNT1 PE=1 SV=1	O43505|B3GN1_HUMAN	B3GN1	B3GNT1	81.57	11	3	3	7.28471e+06	4.73323e+06	2560000	2.84559	1.84892
Beta-2-microglobulin OS=Homo sapiens GN=B2M PE=1 SV=1	P61769|B2MG_HUMAN	B2MG	B2M	81.57	41	4	4	8.85337e+07	3.83482e+07	59953000	1.47672	0.639638
BAG family molecular chaperone regulator 3 OS=Homo sapiens GN=BAG3 PE=1 SV=3	O95817|BAG3_HUMAN	BAG3	BAG3	81.2	47	18	18	2.78149e+07	2.049e+07	16344000	1.70184	1.25367
Transmembrane and ubiquitin-like domain-containing protein 1 OS=Homo sapiens GN=TMUB1 PE=1 SV=1	Q9BVT8|TMUB1_HUMAN	TMUB1	TMUB1	80.28	22	3	3	1.05072e+07	6.18101e+06	5789500	1.81487	1.06762
Ubiquilin-2 OS=Homo sapiens GN=UBQLN2 PE=1 SV=2	Q9UHD9|UBQL2_HUMAN	UBQL2	UBQLN2	79.76	14	6	3	3.93721e+06	4.79014e+06	3184000	1.23656	1.50444
Magnesium transporter protein 1 OS=Homo sapiens GN=MAGT1 PE=1 SV=1	Q9H0U3|MAGT1_HUMAN	MAGT1	MAGT1	79.6	12	4	4	2.73278e+06	2.83309e+06	2040700	1.33914	1.38829
Small glutamine-rich tetratricopeptide repeat-containing protein alpha OS=Homo sapiens GN=SGTA PE=1 SV=1	O43765|SGTA_HUMAN	SGTA	SGTA	79.41	18	5	5	4.9721e+06	5.92301e+06	3350000	1.48421	1.76806
Heat shock protein beta-1 OS=Homo sapiens GN=HSPB1 PE=1 SV=2	P04792|HSPB1_HUMAN	HSPB1	HSPB1	79.25	91	29	29	1.62909e+09	1.26362e+09	887100000	1.83642	1.42444
26S proteasome non-ATPase regulatory subunit 3 OS=Homo sapiens GN=PSMD3 PE=1 SV=2	O43242|PSMD3_HUMAN	PSMD3	PSMD3	78.91	22	10	10	1.5626e+07	1.18214e+07	10511000	1.48663	1.12467
DnaJ homolog subfamily C member 16 OS=Homo sapiens GN=DNAJC16 PE=2 SV=3	Q9Y2G8|DJC16_HUMAN	DJC16	DNAJC16	78.35	7	4	4	2.83294e+06	1.59068e+06	1390000	2.03809	1.14437
Heat shock cognate 71 kDa protein OS=Homo sapiens GN=HSPA8 PE=1 SV=1	P11142|HSP7C_HUMAN	HSP7C	HSPA8	77.74	62	44	25	1.92235e+08	1.48722e+08	138000000	1.39301	1.07769
Protein disulfide-isomerase A6 OS=Homo sapiens GN=PDIA6 PE=1 SV=1	Q15084|PDIA6_HUMAN	PDIA6	PDIA6	77.17	25	8	8	2.78524e+07	1.32815e+07	5820000	4.78564	2.28205
Isoform 2 of Tapasin OS=Homo sapiens GN=TAPBP	O15533-2|TPSN_HUMAN	TPSN	TAPBP	77.14	17	5	5	1.1245e+07	9.97083e+06	6860000	1.63922	1.45347
26S protease regulatory subunit 6B OS=Homo sapiens GN=PSMC4 PE=1 SV=2	P43686|PRS6B_HUMAN	PRS6B	PSMC4	76.87	41	11	11	1.35114e+07	6.10147e+06	10508000	1.28582	0.58065
Proteasome subunit beta type-6 OS=Homo sapiens GN=PSMB6 PE=1 SV=4	P28072|PSB6_HUMAN	PSB6	PSMB6	76.79	29	4	4	2.36493e+07	2.05133e+07	13962000	1.69383	1.46922
DnaJ homolog subfamily A member 2 OS=Homo sapiens GN=DNAJA2 PE=1 SV=1	O60884|DNJA2_HUMAN	DNJA2	DNAJA2	76.51	52	22	22	1.56159e+08	1.13339e+08	123040000	1.26917	0.921155
Transmembrane protein 33 OS=Homo sapiens GN=TMEM33 PE=1 SV=2	P57088|TMM33_HUMAN	TMM33	TMEM33	76.01	14	4	4	4.32168e+07	3.54346e+07	7570000	5.70896	4.68092
Proteasome subunit beta type-3 OS=Homo sapiens GN=PSMB3 PE=1 SV=2	P49720|PSB3_HUMAN	PSB3	PSMB3	75.74	13	2	2	1.42644e+07	1.28922e+07	12669000	1.12593	1.01762
Prolactin regulatory element-binding protein OS=Homo sapiens GN=PREB PE=1 SV=2	Q9HCU5|PREB_HUMAN	PREB	PREB	75.21	9	2	2	2.31261e+06	1.40962e+06	1470000	1.5732	0.958928
Isoform 2 of Derlin-1 OS=Homo sapiens GN=DERL1	Q9BUN8-2|DERL1_HUMAN	DERL1	DERL1	74.32	8	2	2	8.52773e+06	1.04623e+07	5930000	1.43807	1.76429
Transmembrane emp24 domain-containing protein 9 OS=Homo sapiens GN=TMED9 PE=1 SV=2	Q9BVK6|TMED9_HUMAN	TMED9	TMED9	74.26	26	4	3	3.32437e+06	2.92271e+06	2120000	1.5681	1.37864
26S proteasome non-ATPase regulatory subunit 11 OS=Homo sapiens GN=PSMD11 PE=1 SV=3	O00231|PSD11_HUMAN	PSD11	PSMD11	73.66	26	8	8	5.05882e+06	4.44872e+06	3330000	1.51917	1.33595
DnaJ homolog subfamily C member 7 OS=Homo sapiens GN=DNAJC7 PE=1 SV=2	Q99615|DNJC7_HUMAN	DNJC7	DNAJC7	73.43	22	10	10	4.13378e+06	4.7591e+06	4670000	0.885178	1.01908
ATPase ASNA1 OS=Homo sapiens GN=ASNA1 PE=1 SV=2	O43681|ASNA_HUMAN	ASNA	ASNA1	73.06	15	4	4	3.2521e+06	2.76752e+06	2250000	1.44538	1.23001
Antigen peptide transporter 1 OS=Homo sapiens GN=TAP1 PE=1 SV=2	Q03518|TAP1_HUMAN	TAP1	TAP1	72.73	3	2	2	1.44538e+06	938887	604000	2.39301	1.55445
Isoform 2 of Proteasome subunit beta type-8 OS=Homo sapiens GN=PSMB8	P28062-2|PSB8_HUMAN	PSB8	PSMB8	72.42	14	3	3	4.62521e+06	3.29774e+06	2610000	1.77211	1.2635
26S proteasome non-ATPase regulatory subunit 4 OS=Homo sapiens GN=PSMD4 PE=1 SV=1	P55036|PSMD4_HUMAN	PSMD4	PSMD4	71.94	25	5	5	3.15092e+07	2.30195e+07	21400000	1.47239	1.07568
Dolichyl-diphosphooligosaccharide--protein glycosyltransferase subunit STT3B OS=Homo sapiens GN=STT3B PE=1 SV=1	Q8TCJ2|STT3B_HUMAN	STT3B	STT3B	71.85	15	11	10	2.77686e+07	2.14832e+07	13612000	2.04001	1.57825
Antigen peptide transporter 2 OS=Homo sapiens GN=TAP2 PE=1 SV=1	Q03519|TAP2_HUMAN	TAP2	TAP2	71.33	5	2	2	3.52672e+06	2.78045e+06	2090000	1.68743	1.33036
Proteasome subunit beta type-1 OS=Homo sapiens GN=PSMB1 PE=1 SV=2	P20618|PSB1_HUMAN	PSB1	PSMB1	70.93	39	8	8	1.36834e+07	1.1493e+07	9047000	1.51248	1.27036
Isoform Short of Ancient ubiquitous protein 1 OS=Homo sapiens GN=AUP1	Q9Y679-2|AUP1_HUMAN	AUP1	AUP1	70.68	16	4	4	3.65681e+06	2.54767e+06	2580000	1.41737	0.987469
Isoform 2 of UDP-glucose:glycoprotein glucosyltransferase 1 OS=Homo sapiens GN=UGGT1	Q9NYU2-2|UGGG1_HUMAN	UGGG1	UGGT1	69.87	10	10	10	6.70655e+06	3.34947e+06	3980000	1.68506	0.841576
Isoform 2 of Peptidyl-prolyl cis-trans isomerase FKBP8 OS=Homo sapiens GN=FKBP8	Q14318-2|FKBP8_HUMAN	FKBP8	FKBP8	69.84	11	3	3	2.78958e+06	2.36662e+06	1440000	1.93721	1.64348
Wolframin OS=Homo sapiens GN=WFS1 PE=1 SV=2	O76024|WFS1_HUMAN	WFS1	WFS1	69.65	5	2	2	1.67664e+06	2.26316e+06	1720000	0.97479	1.31579
Isoform Beta of Heat shock protein 105 kDa OS=Homo sapiens GN=HSPH1	Q92598-2|HS105_HUMAN	HS105	HSPH1	69.15	13	9	8	2.52074e+06	4.27284e+06	2634000	0.957001	1.62219
26S proteasome non-ATPase regulatory subunit 13 OS=Homo sapiens GN=PSMD13 PE=1 SV=2	Q9UNM6|PSD13_HUMAN	PSD13	PSMD13	69.05	25	7	7	6.60104e+06	4.72935e+06	4737000	1.39351	0.998386
Ubiquitin fusion degradation protein 1 homolog OS=Homo sapiens GN=UFD1L PE=1 SV=3	Q92890|UFD1_HUMAN	UFD1	UFD1L	68.69	12	2	2	5.88269e+06	4.66857e+06	3210000	1.83261	1.45438
26S proteasome non-ATPase regulatory subunit 7 OS=Homo sapiens GN=PSMD7 PE=1 SV=2	P51665|PSMD7_HUMAN	PSMD7	PSMD7	68.67	23	5	5	1.83563e+07	7.7594e+06	4630000	3.96464	1.6759
Ubiquitin-associated domain-containing protein 2 OS=Homo sapiens GN=UBAC2 PE=2 SV=1	Q8NBM4|UBAC2_HUMAN	UBAC2	UBAC2	68.3	16	4	4	4.69748e+06	4.96602e+06	2230000	2.10649	2.22691
Leucine-rich repeat-containing protein 8A OS=Homo sapiens GN=LRRC8A PE=1 SV=1	Q8IWT6|LRC8A_HUMAN	LRC8A	LRRC8A	68.29	3	2	2	2.80403e+06	1.29065e+06	1770000	1.5842	0.729179
Sequestosome-1 OS=Homo sapiens GN=SQSTM1 PE=1 SV=1	Q13501|SQSTM_HUMAN	SQSTM	SQSTM1	68.14	66	24	24	7.12427e+07	6.77525e+07	51490000	1.38362	1.31584
Heat shock 70 kDa protein 1A/1B OS=Homo sapiens GN=HSPA1A PE=1 SV=5	P08107|HSP71_HUMAN	HSP71	HSPA1A	68.1	49	33	12	1.02217e+08	6.89552e+07	70320000	1.4536	0.980591
Proteasomal ubiquitin receptor ADRM1 OS=Homo sapiens GN=ADRM1 PE=1 SV=2	Q16186|ADRM1_HUMAN	ADRM1	ADRM1	67.87	8	4	4	4.88682e+06	4.77332e+06	3061000	1.59648	1.5594
Proteasome subunit beta type-7 OS=Homo sapiens GN=PSMB7 PE=1 SV=1	Q99436|PSB7_HUMAN	PSB7	PSMB7	67.5	14	4	4	6.44639e+06	3.78917e+06	2270000	2.83982	1.66924
GPI-anchor transamidase OS=Homo sapiens GN=PIGK PE=1 SV=2	Q92643|GPI8_HUMAN	GPI8	PIGK	66.99	8	3	3	1.04934e+06	900090	786000	1.33504	1.14515
Proteasome subunit beta type-2 OS=Homo sapiens GN=PSMB2 PE=1 SV=1	P49721|PSB2_HUMAN	PSB2	PSMB2	66.37	10	2	2	3.93374e+06	4.25681e+06	2731600	1.44009	1.55836
ER membrane protein complex subunit 7 OS=Homo sapiens GN=EMC7 PE=1 SV=1	Q9NPA0|EMC7_HUMAN	EMC7	EMC7	66.14	21	3	3	4.71193e+06	3.0391e+06	2810000	1.67684	1.08153
Isoform 2 of Homocysteine-responsive endoplasmic reticulum-resident ubiquitin-like domain member 1 protein OS=Homo sapiens GN=HERPUD1	Q15011-2|HERP1_HUMAN	HERP1	HERPUD1	65.77	14	4	4	6.08504e+06	3.34947e+06	3390000	1.795	0.988045
Isoform 4 of Sterol regulatory element-binding protein 1 OS=Homo sapiens GN=SREBF1	P36956-4|SRBP1_HUMAN	SRBP1	SREBF!	65.35	3	2	2	2.73176e+06	2.09504e+06	1780000	1.5347	1.17699
Dolichyl-diphosphooligosaccharide--protein glycosyltransferase subunit DAD1 OS=Homo sapiens GN=DAD1 PE=1 SV=3	P61803|DAD1_HUMAN	DAD1	DAD1	64.69	19	2	2	2.37042e+07	1.56481e+07	10500000	2.25754	1.4903
26S protease regulatory subunit 4 OS=Homo sapiens GN=PSMC1 PE=1 SV=1	P62191|PRS4_HUMAN	PRS4	PSMC1	64.62	27	7	7	1.34247e+07	1.05631e+07	9268000	1.4485	1.13974
Isoform 2 of 26S protease regulatory subunit 8 OS=Homo sapiens GN=PSMC5	P62195-2|PRS8_HUMAN	PRS8	PSMC5	63.99	34	8	8	4.47634e+06	3.82409e+06	3517000	1.27277	1.08732
Isoform 2 of Asparagine synthetase [glutamine-hydrolyzing] OS=Homo sapiens GN=ASNS	P08243-2|ASNS_HUMAN	ASNS	ASNS	63.91	14	5	5	8.90208e+06	4.26638e+06	1429000	6.22959	2.98557
Baculoviral IAP repeat-containing protein 6 OS=Homo sapiens GN=BIRC6 PE=1 SV=2	Q9NR09|BIRC6_HUMAN	BIRC6	BIRC6	63.78	1	2	2	1.95126e+06	1.17296e+06	1180000	1.65361	0.994036
Thioredoxin-related transmembrane protein 1 OS=Homo sapiens GN=TMX1 PE=1 SV=1	Q9H3N1|TMX1_HUMAN	TMX1	TMX1	62.54	9	2	2	5.20047e+06	4.85997e+06	3798000	1.36927	1.27961
Selenoprotein S OS=Homo sapiens GN=VIMP PE=1 SV=3	Q9BQE4|SELS_HUMAN	SELS	VIMP	60.26	21	4	4	1.12595e+06	929835	991000	1.13618	0.938279
Proteasome subunit beta type-5 OS=Homo sapiens GN=PSMB5 PE=1 SV=3	P28074|PSB5_HUMAN	PSB5	PSMB5	60.23	35	9	9	1.1115e+07	9.75098e+06	6980000	1.5924	1.39699
BAG family molecular chaperone regulator 5 OS=Homo sapiens GN=BAG5 PE=1 SV=1	Q9UL15|BAG5_HUMAN	BAG5	BAG5	60.21	14	4	4	4.62521e+06	2.93564e+06	1940000	2.38413	1.51322
Isoform 2 of Ubiquitin-conjugating enzyme E2 G2 OS=Homo sapiens GN=UBE2G2	P60604-2|UB2G2_HUMAN	UB2G2	UBE2G2	60.21	23	2	2	3.49782e+06	2.45714e+06	2090000	1.6736	1.17567
26S proteasome non-ATPase regulatory subunit 2 OS=Homo sapiens GN=PSMD2 PE=1 SV=3	Q13200|PSMD2_HUMAN	PSMD2	PSMD2	59.91	25	17	17	3.44145e+07	2.41964e+07	20810000	1.65375	1.16273
DnaJ homolog subfamily B member 4 OS=Homo sapiens GN=DNAJB4 PE=1 SV=1	Q9UDY4|DNJB4_HUMAN	DNJB4	DNAJB4	59.86	19	4	4	2.31261e+06	3.31068e+06	3210000	0.720438	1.03136
DnaJ homolog subfamily B member 11 OS=Homo sapiens GN=DNAJB11 PE=1 SV=1	Q9UBS4|DJB11_HUMAN	DJB11	DNAJB11	59.34	30	9	9	9.49613e+06	5.69023e+06	6000000	1.58269	0.948371
Isoform 2 of Proteasome subunit alpha type-3 OS=Homo sapiens GN=PSMA3	P25788-2|PSA3_HUMAN	PSA3	PSMA3	58.88	19	5	5	4.38094e+06	2.98866e+06	2321000	1.88752	1.28766
Isoform 3 of E3 ubiquitin-protein ligase UBR4 OS=Homo sapiens GN=UBR4	Q5T4S7-3|UBR4_HUMAN	UBR4	UBR4	58.86	2	6	6	3.09311e+06	2.43128e+06	1470000	2.10416	1.65393
45 kDa calcium-binding protein OS=Homo sapiens GN=SDF4 PE=1 SV=1	Q9BRK5|CAB45_HUMAN	CAB45	SDF4	58.74	9	3	3	2.51106e+06	1.63891e+06	1207300	2.07989	1.3575
Tubulin beta chain OS=Homo sapiens GN=TUBB PE=1 SV=2	P07437|TBB5_HUMAN	TBB5	TUBB	58.69	57	18	3	1.61304e+08	1.1458e+08	92600000	1.74195	1.23737
Isoform 2 of Melanoma-associated antigen D2 OS=Homo sapiens GN=MAGED2	Q9UNF1-2|MAGD2_HUMAN	MAGD2	MAGED2	57.06	9	3	3	2.24034e+06	1.83639e+06	1310000	1.71018	1.40183
Heat shock 70 kDa protein 6 OS=Homo sapiens GN=HSPA6 PE=1 SV=2	P17066|HSP76_HUMAN	HSP76	HSPA6	56.54	20	14	2	5.18891e+06	5.1988e+06	2840000	1.82708	1.83056
Calreticulin OS=Homo sapiens GN=CALR PE=1 SV=1	P27797|CALR_HUMAN	CALR	CALR	54.64	8	2	2	3.53684e+06	3.20334e+06	1667000	2.12168	1.92162
Vesicular integral-membrane protein VIP36 OS=Homo sapiens GN=LMAN2 PE=1 SV=1	Q12907|LMAN2_HUMAN	LMAN2	LMAN2	54.43	20	5	5	3.88229e+06	3.22791e+06	1896000	2.04762	1.70248
Polymerase I and transcript release factor OS=Homo sapiens GN=PTRF PE=1 SV=1	Q6NZI2|PTRF_HUMAN	PTRF	PTRF	53.19	7	2	2	4.70037e+06	1.17943e+06	1132000	4.15227	1.0419
Keratin type II cuticular Hb1 OS=Homo sapiens GN=KRT81 PE=1 SV=3	Q14533|KRT81_HUMAN	KRT81	KRT81	53.06	12	5	3	1.1537e+07	7.9689e+06	6922000	1.66672	1.15124
Proteasome subunit alpha type-1 OS=Homo sapiens GN=PSMA1 PE=1 SV=1	P25786|PSA1_HUMAN	PSA1	PSMA1	52.86	48	11	11	1.04111e+07	7.63395e+06	9493000	1.09671	0.804167
Protein disulfide-isomerase A3 OS=Homo sapiens GN=PDIA3 PE=1 SV=4	P30101|PDIA3_HUMAN	PDIA3	PDIA3	52.12	18	8	8	4.24218e+06	4.08015e+06	3025000	1.40238	1.34881
Reticulocalbin-2 OS=Homo sapiens GN=RCN2 PE=1 SV=1	Q14257|RCN2_HUMAN	RCN2	RCN2	51.48	28	6	6	9.31113e+06	6.19717e+06	5822000	1.5993	1.06444
40S ribosomal protein S10 OS=Homo sapiens GN=RPS10 PE=1 SV=1	P46783|RS10_HUMAN	RS10	RPS10	51.03	12	2	2	3.10034e+06	3.25248e+06	2055000	1.50868	1.58272
Isoform B of DnaJ homolog subfamily B member 6 OS=Homo sapiens GN=DNAJB6	O75190-2|DNJB6_HUMAN	DNJB6	DNAJB6	50.83	15	2	2	4.59052e+06	5.07723e+06	4676000	0.98172	1.08581
Proteasome subunit alpha type-7 OS=Homo sapiens GN=PSMA7 PE=1 SV=1	O14818|PSA7_HUMAN	PSA7	PSMA7	50.67	45	11	11	2.03365e+07	1.70319e+07	13970000	1.45572	1.21918
26S proteasome non-ATPase regulatory subunit 14 OS=Homo sapiens GN=PSMD14 PE=1 SV=1	O00487|PSDE_HUMAN	PSDE	PSMD14	50.41	15	3	3	1.22192e+07	7.8551e+06	6804000	1.79589	1.15448
Canalicular multispecific organic anion transporter 2 OS=Homo sapiens GN=ABCC3 PE=1 SV=3	O15438|MRP3_HUMAN	MRP3	ABCC3	49.59	3	3	3	2.61613e+06	995789	573000	4.56568	1.73785
Eukaryotic translation initiation factor 3 subunit I OS=Homo sapiens GN=EIF3I PE=1 SV=1	Q13347|EIF3I_HUMAN	EIF3I	EIF3I	49.07	6	2	2	2.4875e+06	2.84641e+06	2491000	0.998593	1.14268
Coiled-coil domain-containing protein 47 OS=Homo sapiens GN=CCDC47 PE=1 SV=1	Q96A33|CCD47_HUMAN	CCD47	CCDC47	48.97	5	2	2	2.71731e+06	1.33203e+06	1290000	2.10644	1.03258
BAG family molecular chaperone regulator 2 OS=Homo sapiens GN=BAG2 PE=1 SV=1	O95816|BAG2_HUMAN	BAG2	BAG2	48.54	31	8	8	1.32686e+07	1.06304e+07	10680000	1.24238	0.995354
Endoplasmic reticulum-Golgi intermediate compartment protein 3 OS=Homo sapiens GN=ERGIC3 PE=1 SV=1	Q9Y282|ERGI3_HUMAN	ERGI3	ERGIC3	48.3	11	2	2	1.96571e+06	1.22728e+06	1270000	1.54781	0.966361
Serine--tRNA ligase cytoplasmic OS=Homo sapiens GN=SARS PE=1 SV=3	P49591|SYSC_HUMAN	SYSC	SARS	47.47	4	2	2	1.27338e+06	618165	670000	1.90056	0.922635
Epoxide hydrolase 1 OS=Homo sapiens GN=EPHX1 PE=1 SV=1	P07099|HYEP_HUMAN	HYEP	EPHX1	47.28	17	5	5	5.75261e+06	3.11669e+06	3240000	1.7755	0.961942
Integrin alpha-3 OS=Homo sapiens GN=ITGA3 PE=1 SV=5	P26006|ITA3_HUMAN	ITA3	ITGA3	46.27	14	13	13	1.59281e+07	1.24409e+07	13620000	1.16946	0.913429
60S ribosomal protein L5 OS=Homo sapiens GN=RPL5 PE=1 SV=3	P46777|RL5_HUMAN	RL5	RPL5	46.19	12	2	2	3.75798e+07	1.62042e+08	25600000	1.46796	6.32977
GPI ethanolamine phosphate transferase 3 OS=Homo sapiens GN=PIGO PE=1 SV=3	Q8TEQ8|PIGO_HUMAN	PIGO	PIGO	45.14	4	2	2	1.47429e+06	777233	482000	3.05868	1.61252
Isoform 2 of Heat shock protein HSP 90-alpha OS=Homo sapiens GN=HSP90AA1	P07900-2|HS90A_HUMAN	HS90A	HSP90AA1	44.64	14	9	4	8.59422e+06	4.30129e+06	4866000	1.76618	0.883948
Moesin OS=Homo sapiens GN=MSN PE=1 SV=3	P26038|MOES_HUMAN	MOES	MSN	43.62	7	2	2	1.38901e+06	893624	1261000	1.10151	0.708663
Glycosylphosphatidylinositol anchor attachment 1 protein OS=Homo sapiens GN=GPAA1 PE=1 SV=3	O43292|GPAA1_HUMAN	GPAA1	GPAA1	42.65	4	2	2	1.68531e+06	2.67182e+06	1256000	1.34181	2.12724
DNA-directed RNA polymerase II subunit RPB3 OS=Homo sapiens GN=POLR2C PE=1 SV=2	P19387|RPB3_HUMAN	RPB3	POLR2C	42.3	10	2	2	2.44269e+06	1.93985e+06	1490000	1.63939	1.30191
Calnexin OS=Homo sapiens GN=CANX PE=1 SV=2	P27824|CALX_HUMAN	CALX	CANX	42.15	38	21	21	1.12812e+08	8.05038e+07	73050000	1.54431	1.10204
Dolichyl-diphosphooligosaccharide--protein glycosyltransferase 48 kDa subunit OS=Homo sapiens GN=DDOST PE=1 SV=4	P39656|OST48_HUMAN	OST48	DDOST	41.19	42	12	12	4.26387e+07	3.12962e+07	32700000	1.30393	0.957072
Protein disulfide-isomerase OS=Homo sapiens GN=P4HB PE=1 SV=3	P07237|PDIA1_HUMAN	PDIA1	P4HB	40.48	16	6	6	3.44145e+06	2.76881e+06	1751000	1.96542	1.58127
Coatomer subunit alpha OS=Homo sapiens GN=COPA PE=1 SV=2	P53621|COPA_HUMAN	COPA	COPA	39.59	2	2	2	1.15977e+06	710502	741400	1.5643	0.958325
Importin subunit beta-1 OS=Homo sapiens GN=KPNB1 PE=1 SV=2	Q14974|IMB1_HUMAN	IMB1	KPNB1	38.89	3	2	2	3.00639e+06	2.36662e+06	1400000	2.14742	1.69044
Isoform 2 of Proteasome activator complex subunit 1 OS=Homo sapiens GN=PSME1	Q06323-2|PSME1_HUMAN	PSME1	PSME1	38.63	39	7	7	5.39126e+06	3.90556e+06	3180000	1.69536	1.22816
Nestin OS=Homo sapiens GN=NES PE=1 SV=2	P48681|NEST_HUMAN	NEST	NES	37.93	4	5	5	448067	-2.13901e+06	-60000	-7.46779	35.6501
DNA damage-binding protein 1 OS=Homo sapiens GN=DDB1 PE=1 SV=1	Q16531|DDB1_HUMAN	DDB1	DDB1	36.88	6	5	5	3.87361e+06	2.1985e+06	2680000	1.44538	0.820334
14-3-3 protein epsilon OS=Homo sapiens GN=YWHAE PE=1 SV=1	P62258|1433E_HUMAN	1433E	YWHAE	36.75	18	3	2	2.78958e+06	1.74586e+06	1130000	2.46865	1.54501
Isoform 2 of Ubiquitin carboxyl-terminal hydrolase isozyme L5 OS=Homo sapiens GN=UCHL5	Q9Y5K5-2|UCHL5_HUMAN	UCHL5	UCHL5	36.56	16	3	3	1.07681e+06	1.18331e+06	755000	1.42623	1.5673
Isoform 2 of Basigin OS=Homo sapiens GN=BSG	P35613-2|BASI_HUMAN	BASI	BSG	35.86	28	5	5	1.49018e+07	6.4791e+06	5910000	2.52146	1.09629
D-3-phosphoglycerate dehydrogenase OS=Homo sapiens GN=PHGDH PE=1 SV=4	O43175|SERA_HUMAN	SERA	PHGDH	35.26	13	6	6	2.61469e+06	1.13675e+06	869000	3.00885	1.30811
Heat shock protein HSP 90-beta OS=Homo sapiens GN=HSP90AB1 PE=1 SV=4	P08238|HS90B_HUMAN	HS90B	HSP90AB1	34.96	27	16	11	1.50464e+07	1.48851e+07	16210000	0.928216	0.918267
78 kDa glucose-regulated protein OS=Homo sapiens GN=HSPA5 PE=1 SV=2	P11021|GRP78_HUMAN	GRP78	HSPA5	32.57	49	33	30	1.04934e+08	9.02677e+07	67900000	1.54543	1.32942
Cytoplasmic dynein 1 heavy chain 1 OS=Homo sapiens GN=DYNC1H1 PE=1 SV=5	Q14204|DYHC1_HUMAN	DYHC1	DYNC1H1	32.27	2	4	4	1.4685e+06	1.49498e+06	446000	3.29261	3.35197
T-complex protein 1 subunit zeta OS=Homo sapiens GN=CCT6A PE=1 SV=3	P40227|TCPZ_HUMAN	TCPZ	CCT6A	31.9	5	2	2	4.0037e+06	3.64692e+06	2550000	1.57008	1.43016
DnaJ homolog subfamily B member 1 OS=Homo sapiens GN=DNAJB1 PE=1 SV=4	P25685|DNJB1_HUMAN	DNJB1	DNAJB1	31.36	26	7	7	1.29506e+07	1.13287e+07	10860000	1.1925	1.04316
Peroxiredoxin-1 OS=Homo sapiens GN=PRDX1 PE=1 SV=1	Q06830|PRDX1_HUMAN	PRDX1	PRDX1	30.8	19	3	3	1.92235e+07	1.69414e+07	14500000	1.32576	1.16837
Glyceraldehyde-3-phosphate dehydrogenase OS=Homo sapiens GN=GAPDH PE=1 SV=3	P04406|G3P_HUMAN	G3P	GAPDH	29.58	26	6	6	3.42555e+07	1.53895e+07	13500000	2.53744	1.13996
Bifunctional glutamate/proline--tRNA ligase OS=Homo sapiens GN=EPRS PE=1 SV=5	P07814|SYEP_HUMAN	SYEP	EPRS	29.16	5	6	6	3.8317e+06	2.94986e+06	1821000	2.10417	1.61991
Membrane-associated progesterone receptor component 1 OS=Homo sapiens GN=PGRMC1 PE=1 SV=3	O00264|PGRC1_HUMAN	PGRC1	PGRMC1	29.06	16	3	3	6.95227e+06	4.86256e+06	5200000	1.33697	0.935107
26S protease regulatory subunit 7 OS=Homo sapiens GN=PSMC2 PE=1 SV=3	P35998|PRS7_HUMAN	PRS7	PSMC2	28.78	47	17	17	1.27049e+07	1.05269e+07	8590000	1.47903	1.22549
T-complex protein 1 subunit gamma OS=Homo sapiens GN=CCT3 PE=1 SV=4	P49368|TCPG_HUMAN	TCPG	CCT3	28.63	10	4	4	6.07059e+06	4.19008e+06	2180000	2.78467	1.92205
CAD protein OS=Homo sapiens GN=CAD PE=1 SV=3	P27708|PYR1_HUMAN	PYR1	CAD	28.41	4	8	8	2.42101e+06	2.92917e+06	2195000	1.10297	1.33448
Proteasome subunit alpha type-2 OS=Homo sapiens GN=PSMA2 PE=1 SV=2	P25787|PSA2_HUMAN	PSA2	PSMA2	28.05	26	4	4	2.30104e+07	1.86484e+07	22520000	1.02178	0.828083
DNA-directed RNA polymerase II subunit RPB2 OS=Homo sapiens GN=POLR2B PE=1 SV=1	P30876|RPB2_HUMAN	RPB2	POLR2B	27.08	6	4	4	2.21143e+06	3.69865e+06	3840000	0.575893	0.963189
Isoform 3 of Heterogeneous nuclear ribonucleoprotein Q OS=Homo sapiens GN=SYNCRIP	O60506-3|HNRPQ_HUMAN	HNRPQ	SYNCRIP	26.73	19	7	5	2.05388e+07	193985	1360000	15.1021	0.142636
Isoform 2 of Large proline-rich protein BAG6 OS=Homo sapiens GN=BAG6	P46379-2|BAG6_HUMAN	BAG6	BAG6	26.65	35	29	29	6.95227e+07	5.18586e+07	50100000	1.38768	1.0351
Calcium-binding mitochondrial carrier protein Aralar2 OS=Homo sapiens GN=SLC25A13 PE=1 SV=2	Q9UJS0|CMC2_HUMAN	CMC2	SLC25A13	25.21	5	2	2	27462.2	-611699	-527000	-0.0521104	1.16072
Thyroid receptor-interacting protein 6 OS=Homo sapiens GN=TRIP6 PE=1 SV=3	Q15654|TRIP6_HUMAN	TRIP6	TRIP6	24.2	13	4	4	4.63966e+06	3.9185e+06	6550000	0.708346	0.598244
Eukaryotic translation initiation factor 3 subunit B OS=Homo sapiens GN=EIF3B PE=1 SV=3	P55884|EIF3B_HUMAN	EIF3B	EIF3B	23.97	3	2	2	4.55294e+06	1.66827e+06	1390000	3.2755	1.20019
Breast cancer anti-estrogen resistance protein 3 OS=Homo sapiens GN=BCAR3 PE=1 SV=1	O75815|BCAR3_HUMAN	BCAR3	BCAR3	23.69	31	18	18	1.02477e+08	6.20752e+07	96900000	1.05756	0.640611
Four and a half LIM domains protein 2 OS=Homo sapiens GN=FHL2 PE=1 SV=3	Q14192|FHL2_HUMAN	FHL2	FHL2	23.56	11	2	2	2.62192e+06	1.71224e+06	1874000	1.3991	0.913682
Poly(rC)-binding protein 1 OS=Homo sapiens GN=PCBP1 PE=1 SV=2	Q15365|PCBP1_HUMAN	PCBP1	PCBP1	23.24	7	2	2	4.82756e+06	2.81925e+06	2400000	2.01148	1.17469
Isoform 2 of Gamma-interferon-inducible protein 16 OS=Homo sapiens GN=IFI16	Q16666-2|IF16_HUMAN	IF16	IFI16	22.65	5	2	2	1.75903e+06	227609	747000	2.35479	0.304697
Isoform 4 of Sodium/potassium-transporting ATPase subunit alpha-1 OS=Homo sapiens GN=ATP1A1	P05023-4|AT1A1_HUMAN	AT1A1	ATP1A1	22.62	26	23	23	3.29546e+07	1.38376e+07	15100000	2.18243	0.916397
Isoform 2 of Clathrin heavy chain 1 OS=Homo sapiens GN=CLTC	Q00610-2|CLH1_HUMAN	CLH1	CLTC	22.19	4	6	6	9.12034e+06	-1.64241e+06	-180000	-50.6685	9.12448
Guanine nucleotide-binding protein subunit beta-2-like 1 OS=Homo sapiens GN=GNB2L1 PE=1 SV=3	P63244|GBLP_HUMAN	GBLP	GNB2L1	21.75	12	2	2	5.59361e+06	2.35368e+06	1870000	2.99124	1.25865
DnaJ homolog subfamily A member 1 OS=Homo sapiens GN=DNAJA1 PE=1 SV=2	P31689|DNJA1_HUMAN	DNJA1	DNAJA1	21.46	58	19	19	9.17237e+07	7.83182e+07	70060000	1.30922	1.11787
Calmodulin OS=Homo sapiens GN=CALM1 PE=1 SV=2	P62158|CALM_HUMAN	CALM	CALM1	20.6	22	2	2	3.2521e+07	1.69414e+07	11900000	2.73286	1.42364
Vesicle-associated membrane protein-associated protein A OS=Homo sapiens GN=VAPA PE=1 SV=3	Q9P0L0|VAPA_HUMAN	VAPA	VAPA	20.58	18	4	4	9.27933e+06	3.67278e+06	5330000	1.74096	0.689077
Thy-1 membrane glycoprotein OS=Homo sapiens GN=THY1 PE=1 SV=2	P04216|THY1_HUMAN	THY1	THY1	20.53	18	2	2	1.02622e+06	-3.05203e+06	-2700000	-0.380081	1.13038
