# Supplementary material for: Cyclophilin C Participates in the US2-Mediated Degradation of Major Histocompatibility Complex Class I Molecules
Source: PLoS One. 2015 Dec 21;10(12):e0145458. doi: 10.1371/journal.pone.0145458 (PMC4686535; doi:10.1371/journal.pone.0145458)
Supplement: S2 Table — (XLSX) [file pone.0145458.s006.xlsx]

## Sheet: S2 Table
S2 Table. Peaks Studio 7 data from LC-MS/MS analysis of HA-HLA-A68 interacting proteins following background subtraction.
Description	Accession	Gene ID	Gene Name	Significance (-10logP)	Coverage (%)	#Peptides	#Unique	Protein quantification following background subtraction (protein abundance)
								U373-MG + US2 + HA-HLA-A68 + non-sense shRNA
Isoform 2 of Tapasin OS=Homo sapiens GN=TAPBP	O15533-2|TPSN_HUMAN	TPSN	TAPBP	20.9	46	12	12	233000000
HLA class I histocompatibility antigen A-68 alpha chain OS=Homo sapiens GN=HLA-A PE=1 SV=4	P01891|1A68_HUMAN	1A68	HLA-A	19.68	64	41	4	842000000
Tapasin-related protein OS=Homo sapiens GN=TAPBPL PE=1 SV=2	Q9BX59|TPSNR_HUMAN	TPSNR	TAPBPL	19.34	27	8	8	9820000
Calreticulin OS=Homo sapiens GN=CALR PE=1 SV=1	P27797|CALR_HUMAN	CALR	CALR	19.06	49	15	15	89000000
Antigen peptide transporter 1 OS=Homo sapiens GN=TAP1 PE=1 SV=2	Q03518|TAP1_HUMAN	TAP1	TAP1	19.04	32	15	13	100000000
Isoform 2 of UDP-glucose:glycoprotein glucosyltransferase 1 OS=Homo sapiens GN=UGGT1	Q9NYU2-2|UGGG1_HUMAN	UGGG1	UGGT1	17.79	17	15	14	19800000
DnaJ homolog subfamily B member 11 OS=Homo sapiens GN=DNAJB11 PE=1 SV=1	Q9UBS4|DJB11_HUMAN	DJB11	DNAJB11	17.78	30	9	9	25300000
Protein disulfide-isomerase A3 OS=Homo sapiens GN=PDIA3 PE=1 SV=4	P30101|PDIA3_HUMAN	PDIA3	PDIA3	17.54	55	26	26	113000000
Dolichyl-diphosphooligosaccharide--protein glycosyltransferase subunit 2 OS=Homo sapiens GN=RPN2 PE=1 SV=3	P04844|RPN2_HUMAN	RPN2	RPN2	17.52	21	8	8	19801000
Isoform 3 of Serum paraoxonase/arylesterase 2 OS=Homo sapiens GN=PON2	Q15165-3|PON2_HUMAN	PON2	PON2	17.48	28	5	5	18100000
Beta-2-microglobulin OS=Homo sapiens GN=B2M PE=1 SV=1	P61769|B2MG_HUMAN	B2MG	B2M	17.45	54	10	10	172000000
Calnexin OS=Homo sapiens GN=CANX PE=1 SV=2	P27824|CALX_HUMAN	CALX	CANX	17.39	38	16	16	113767000
Transitional endoplasmic reticulum ATPase OS=Homo sapiens GN=VCP PE=1 SV=4	P55072|TERA_HUMAN	TERA	VCP	17	21	10	10	7419000
Reticulocalbin-2 OS=Homo sapiens GN=RCN2 PE=1 SV=1	Q14257|RCN2_HUMAN	RCN2	RCN2	16.86	23	6	6	21600000
Stromal cell-derived factor 2-like protein 1 OS=Homo sapiens GN=SDF2L1 PE=1 SV=2	Q9HCN8|SDF2L_HUMAN	SDF2L	SDF2L1	16.83	25	3	3	7310000
Stromal cell-derived factor 2 OS=Homo sapiens GN=SDF2 PE=1 SV=2	Q99470|SDF2_HUMAN	SDF2	SDF2	16.78	28	3	3	15600000
Dolichyl-diphosphooligosaccharide--protein glycosyltransferase subunit DAD1 OS=Homo sapiens GN=DAD1 PE=1 SV=3	P61803|DAD1_HUMAN	DAD1	DAD1	16.72	35	4	4	7308000
Isoform Beta of Heat shock protein 105 kDa OS=Homo sapiens GN=HSPH1	Q92598-2|HS105_HUMAN	HS105	HSPH1	16.7	8	5	5	5960000
Caspase-6 OS=Homo sapiens GN=CASP6 PE=1 SV=2	P55212|CASP6_HUMAN	CASP6	CASP6	16.5	19	6	6	10400000
Protein disulfide-isomerase A6 OS=Homo sapiens GN=PDIA6 PE=1 SV=1	Q15084|PDIA6_HUMAN	PDIA6	PDIA6	16.42	42	12	12	41549000
Dolichyl-diphosphooligosaccharide--protein glycosyltransferase 48 kDa subunit OS=Homo sapiens GN=DDOST PE=1 SV=4	P39656|OST48_HUMAN	OST48	DDOST	16.35	27	6	6	18245000
Antigen peptide transporter 2 OS=Homo sapiens GN=TAP2 PE=1 SV=1	Q03519|TAP2_HUMAN	TAP2	TAP2	16.23	33	16	14	60400000
Reticulocalbin-1 OS=Homo sapiens GN=RCN1 PE=1 SV=1	Q15293|RCN1_HUMAN	RCN1	RCN1	15.94	22	5	5	10400000
Thioredoxin-related transmembrane protein 1 OS=Homo sapiens GN=TMX1 PE=1 SV=1	Q9H3N1|TMX1_HUMAN	TMX1	TMX1	15.8	21	7	7	37300000
Integrin alpha-3 OS=Homo sapiens GN=ITGA3 PE=1 SV=5	P26006|ITA3_HUMAN	ITA3	ITGA3	15.49	16	12	12	15000000
Vimentin OS=Homo sapiens GN=VIM PE=1 SV=4	P08670|VIME_HUMAN	VIME	VIM	15.45	51	25	20	143300000
Unique short US2 glycoprotein OS=Human cytomegalovirus (strain AD169) GN=US2 PE=1 SV=1	P09713|US02_HCMVA	US02	US2	15.44	12	2	2	18200000
Dolichyl-diphosphooligosaccharide--protein glycosyltransferase subunit 1 OS=Homo sapiens GN=RPN1 PE=1 SV=1	P04843|RPN1_HUMAN	RPN1	RPN1	15.37	29	13	13	13225000
T-complex protein 1 subunit alpha OS=Homo sapiens GN=TCP1 PE=1 SV=1	P17987|TCPA_HUMAN	TCPA	TCP1	15.13	10	4	4	2010000
Isoform 4 of Sodium/potassium-transporting ATPase subunit alpha-1 OS=Homo sapiens GN=ATP1A1	P05023-4|AT1A1_HUMAN	AT1A1	ATP1A1	14.57	7	6	6	5699000
Neutral alpha-glucosidase AB OS=Homo sapiens GN=GANAB PE=1 SV=3	Q14697|GANAB_HUMAN	GANAB	GANAB	14.13	6	3	3	2720000
T-complex protein 1 subunit beta OS=Homo sapiens GN=CCT2 PE=1 SV=4	P78371|TCPB_HUMAN	TCPB	CCT2	14.09	8	2	2	3130000
Dolichyl-diphosphooligosaccharide--protein glycosyltransferase subunit STT3A OS=Homo sapiens GN=STT3A PE=1 SV=2	P46977|STT3A_HUMAN	STT3A	STT3A	13.94	3	3	2	2285000
15 kDa selenoprotein OS=Homo sapiens GN=SEP15 PE=1 SV=3	O60613|SEP15_HUMAN	SEP15	SEP15	13.81	17	2	2	5610000
Solute carrier family 2 facilitated glucose transporter member 1 OS=Homo sapiens GN=SLC2A1 PE=1 SV=2	P11166|GTR1_HUMAN	GTR1	SLC2A1	12.88	7	2	2	1870000
Malectin OS=Homo sapiens GN=MLEC PE=1 SV=1	Q14165|MLEC_HUMAN	MLEC	MLEC	12.73	10	2	2	3800000
Membrane-associated progesterone receptor component 1 OS=Homo sapiens GN=PGRMC1 PE=1 SV=3	O00264|PGRC1_HUMAN	PGRC1	PGRMC1	12.32	12	2	2	4900000
Protein disulfide-isomerase OS=Homo sapiens GN=P4HB PE=1 SV=3	P07237|PDIA1_HUMAN	PDIA1	P4HB	12.3	4	2	2	3284000
T-complex protein 1 subunit theta OS=Homo sapiens GN=CCT8 PE=1 SV=4	P50990|TCPQ_HUMAN	TCPQ	CCT8	12.27	7	3	3	2335000
Vesicular integral-membrane protein VIP36 OS=Homo sapiens GN=LMAN2 PE=1 SV=1	Q12907|LMAN2_HUMAN	LMAN2	LMAN2	11.95	6	2	2	3390000
Transmembrane protein 33 OS=Homo sapiens GN=TMEM33 PE=1 SV=2	P57088|TMM33_HUMAN	TMM33	TMEM33	11.92	9	2	2	1981000
Heat shock 70 kDa protein 1A/1B OS=Homo sapiens GN=HSPA1A PE=1 SV=5	P08107|HSP71_HUMAN	HSP71	HSPA1A	11.71	26	10	2	13190000
UV excision repair protein RAD23 homolog B OS=Homo sapiens GN=RAD23B PE=1 SV=1	P54727|RD23B_HUMAN	RD23B	RAD23B	11.58	10	2	2	1190000
Heat shock protein beta-1 OS=Homo sapiens GN=HSPB1 PE=1 SV=2	P04792|HSPB1_HUMAN	HSPB1	HSPB1	11.5	64	7	7	33600000
GPI-anchor transamidase OS=Homo sapiens GN=PIGK PE=1 SV=2	Q92643|GPI8_HUMAN	GPI8	PIGK	11.49	6	2	2	3340000
Heat shock cognate 71 kDa protein OS=Homo sapiens GN=HSPA8 PE=1 SV=1	P11142|HSP7C_HUMAN	HSP7C	HSPA8	10.04	13	6	3	30400000
T-complex protein 1 subunit gamma OS=Homo sapiens GN=CCT3 PE=1 SV=4	P49368|TCPG_HUMAN	TCPG	CCT3	9.21	7	2	2	2680000
Polyubiquitin-B OS=Homo sapiens GN=UBB PE=1 SV=1	P0CG47|UBB_HUMAN	UBB	UBB	9.15	11	3	3	190300000
78 kDa glucose-regulated protein OS=Homo sapiens GN=HSPA5 PE=1 SV=2	P11021|GRP78_HUMAN	GRP78	HSPA5	8.95	42	26	24	231270000
Histone H4 OS=Homo sapiens GN=HIST1H4A PE=1 SV=2	P62805|H4_HUMAN	H4	HIST1H4A	8.82	44	9	9	27100000
Microtubule-associated protein 1B OS=Homo sapiens GN=MAP1B PE=1 SV=2	P46821|MAP1B_HUMAN	MAP1B	MAP1B	8.77	1	3	3	2560000
40S ribosomal protein S7 OS=Homo sapiens GN=RPS7 PE=1 SV=1	P62081|RS7_HUMAN	RS7	RPS7	8.58	17	2	2	3570000
T-complex protein 1 subunit zeta OS=Homo sapiens GN=CCT6A PE=1 SV=3	P40227|TCPZ_HUMAN	TCPZ	CCT6A	8.18	5	2	2	2410000
Galectin-1 OS=Homo sapiens GN=LGALS1 PE=1 SV=2	P09382|LEG1_HUMAN	LEG1	LGALS1	8.17	32	4	4	4710000
Elongation factor 2 OS=Homo sapiens GN=EEF2 PE=1 SV=4	P13639|EF2_HUMAN	EF2	EEF2	8.06	4	2	2	2191000
Tubulin beta-4B chain OS=Homo sapiens GN=TUBB4B PE=1 SV=1	P68371|TBB4B_HUMAN	TBB4B	TUBB4B	7.36	51	15	3	2890000
Pyruvate kinase PKM OS=Homo sapiens GN=PKM PE=1 SV=4	P14618|KPYM_HUMAN	KPYM	PKM	7.19	17	4	4	35700000
Putative elongation factor 1-alpha-like 3 OS=Homo sapiens GN=EEF1A1P5 PE=5 SV=1	Q5VTE0|EF1A3_HUMAN	EF1A3	EEF1A1P5	5.92	6	3	3	3460000
Glyceraldehyde-3-phosphate dehydrogenase OS=Homo sapiens GN=GAPDH PE=1 SV=3	P04406|G3P_HUMAN	G3P	GAPDH	5.28	11	2	2	5100000
Actin cytoplasmic 1 OS=Homo sapiens GN=ACTB PE=1 SV=1	P60709|ACTB_HUMAN	ACTB	ACTB	5.11	20	4	2	24100000
