# Supplementary material for: Cyclophilin C Participates in the US2-Mediated Degradation of Major Histocompatibility Complex Class I Molecules
Source: PLoS One. 2015 Dec 21;10(12):e0145458. doi: 10.1371/journal.pone.0145458 (PMC4686535; doi:10.1371/journal.pone.0145458)
Supplement: S3 Table — (XLSX) [file pone.0145458.s007.xlsx]

## Sheet: S3 Table
S3 Table. Analysis of S1 Table results using the GO Ontology database and PANTHER Overrepresentation Test.
Analysis Type:	PANTHER Overrepresentation Test (release 20150430)
Annotation Version and Release Date:	GO Ontology database Released 2015-05-09
Analyzed List:	S1 Table - US2-3xHA LC-MS/MS data
Reference List:	Homo sapiens (all genes in database)
Bonferroni correction:	TRUE
GO biological process	Homo sapiens - reference list (20814)	# Observed in US2-3xHA LC-MSMS data	# Expected in US2-3xHA LC-MSMS data	p-value
Unclassified	4310	10	36.44	0
antigen processing and presentation of exogenous peptide antigen via MHC class I, TAP-dependent	75	40	0.63	5.77e-55
antigen processing and presentation of exogenous peptide antigen via MHC class I	79	40	0.67	4.5e-54
proteasome-mediated ubiquitin-dependent protein catabolic process	293	53	2.48	3.88e-50
ubiquitin-dependent protein catabolic process	425	59	3.59	4.98e-50
antigen processing and presentation of peptide antigen via MHC class I	111	41	0.94	5.27e-50
proteasomal protein catabolic process	300	53	2.54	1.3e-49
modification-dependent protein catabolic process	433	59	3.66	1.43e-49
modification-dependent macromolecule catabolic process	439	59	3.71	3.11e-49
proteolysis involved in cellular protein catabolic process	470	59	3.97	1.46e-47
cellular protein catabolic process	486	59	4.11	9.64e-47
antigen processing and presentation of exogenous peptide antigen	171	43	1.45	1.22e-45
antigen processing and presentation of exogenous antigen	178	43	1.51	6.56e-45
protein catabolic process	532	59	4.5	1.54e-44
regulation of cellular amino acid metabolic process	64	33	0.54	3.67e-44
DNA damage response, signal transduction by p53 class mediator resulting in cell cycle arrest	67	33	0.57	1.63e-43
antigen processing and presentation of peptide antigen	194	43	1.64	2.4e-43
signal transduction involved in mitotic G1 DNA damage checkpoint	68	33	0.57	2.64e-43
intracellular signal transduction involved in G1 DNA damage checkpoint	68	33	0.57	2.64e-43
signal transduction involved in mitotic cell cycle checkpoint	69	33	0.58	4.24e-43
signal transduction involved in mitotic DNA integrity checkpoint	69	33	0.58	4.24e-43
signal transduction involved in mitotic DNA damage checkpoint	69	33	0.58	4.24e-43
signal transduction involved in DNA damage checkpoint	71	33	0.6	1.07e-42
signal transduction involved in DNA integrity checkpoint	71	33	0.6	1.07e-42
signal transduction involved in cell cycle checkpoint	72	33	0.61	1.69e-42
positive regulation of ubiquitin-protein ligase activity involved in regulation of mitotic cell cycle transition	72	33	0.61	1.69e-42
cellular protein metabolic process	3334	112	28.19	7.78e-42
negative regulation of ubiquitin-protein transferase activity	87	34	0.74	1.39e-41
negative regulation of ligase activity	87	34	0.74	1.39e-41
mitotic G1 DNA damage checkpoint	77	33	0.65	1.5e-41
mitotic G1/S transition checkpoint	78	33	0.66	2.28e-41
G1 DNA damage checkpoint	78	33	0.66	2.28e-41
negative regulation of ubiquitin-protein ligase activity involved in mitotic cell cycle	80	33	0.68	5.2e-41
cellular macromolecule catabolic process	748	63	6.32	5.8e-41
antigen processing and presentation	224	43	1.89	9.63e-41
positive regulation of cellular protein catabolic process	159	39	1.34	1.45e-40
anaphase-promoting complex-dependent proteasomal ubiquitin-dependent protein catabolic process	83	33	0.7	1.72e-40
positive regulation of proteolysis involved in cellular protein catabolic process	149	38	1.26	4.81e-40
regulation of cellular amine metabolic process	86	33	0.73	5.43e-40
positive regulation of protein ubiquitination involved in ubiquitin-dependent protein catabolic process	86	33	0.73	5.43e-40
positive regulation of cell cycle arrest	87	33	0.74	7.9e-40
positive regulation of ubiquitin-protein transferase activity	88	33	0.74	1.14e-39
regulation of ubiquitin-protein ligase activity involved in mitotic cell cycle	90	33	0.76	2.37e-39
DNA damage response, signal transduction by p53 class mediator	90	33	0.76	2.37e-39
negative regulation of protein ubiquitination	128	36	1.08	3.24e-39
positive regulation of ligase activity	93	33	0.79	6.85e-39
regulation of protein ubiquitination involved in ubiquitin-dependent protein catabolic process	95	33	0.8	1.36e-38
negative regulation of protein modification by small protein conjugation or removal	134	36	1.13	1.62e-38
macromolecule catabolic process	879	64	7.43	5.67e-38
positive regulation of protein modification by small protein conjugation or removal	174	38	1.47	1.48e-37
negative regulation of G1/S transition of mitotic cell cycle	103	33	0.87	1.86e-37
cellular response to stress	1620	80	13.7	1.93e-37
signal transduction by p53 class mediator	130	35	1.1	2.27e-37
positive regulation of protein ubiquitination	160	37	1.35	2.37e-37
mitotic DNA damage checkpoint	104	33	0.88	2.55e-37
signal transduction in response to DNA damage	105	33	0.89	3.47e-37
negative regulation of cell cycle G1/S phase transition	105	33	0.89	3.47e-37
regulation of ubiquitin-protein transferase activity	118	34	1	3.59e-37
stimulatory C-type lectin receptor signaling pathway	119	34	1.01	4.75e-37
regulation of protein modification by small protein conjugation or removal	256	42	2.16	6.32e-37
regulation of protein ubiquitination	238	41	2.01	8.94e-37
innate immune response activating cell surface receptor signaling pathway	122	34	1.03	1.09e-36
regulation of cell cycle arrest	109	33	0.92	1.16e-36
mitotic DNA integrity checkpoint	110	33	0.93	1.56e-36
regulation of ligase activity	124	34	1.05	1.86e-36
regulation of cellular protein catabolic process	292	43	2.47	5.59e-36
protein metabolic process	4005	114	33.87	9.59e-36
mitotic S phase	117	33	0.99	1.14e-35
regulation of proteolysis involved in cellular protein catabolic process	276	42	2.33	1.31e-35
S phase	119	33	1.01	1.96e-35
positive regulation of protein catabolic process	227	39	1.92	1e-34
protein polyubiquitination	193	37	1.63	1.97e-34
viral process	667	55	5.64	2.01e-34
multi-organism cellular process	672	55	5.68	2.94e-34
positive regulation of canonical Wnt signaling pathway	130	33	1.1	3.38e-34
mitotic interphase	131	33	1.11	4.32e-34
interphase	133	33	1.12	7.02e-34
regulation of G1/S transition of mitotic cell cycle	137	33	1.16	1.82e-33
regulation of cell cycle G1/S phase transition	143	33	1.21	7.19e-33
DNA damage checkpoint	146	33	1.23	1.4e-32
interspecies interaction between organisms	743	55	6.28	4.84e-32
symbiosis, encompassing mutualism through parasitism	743	55	6.28	4.84e-32
negative regulation of canonical Wnt signaling pathway	155	33	1.31	9.47e-32
DNA integrity checkpoint	156	33	1.32	1.16e-31
proteolysis	1129	64	9.55	1.28e-31
negative regulation of mitotic cell cycle phase transition	160	33	1.35	2.61e-31
anaphase	160	33	1.35	2.61e-31
mitotic anaphase	160	33	1.35	2.61e-31
positive regulation of Wnt signaling pathway	162	33	1.37	3.88e-31
positive regulation of proteolysis	338	41	2.86	8.29e-31
negative regulation of Wnt signaling pathway	186	34	1.57	1.19e-30
regulation of cellular ketone metabolic process	187	34	1.58	1.42e-30
mitotic cell cycle checkpoint	169	33	1.43	1.5e-30
negative regulation of cell cycle phase transition	170	33	1.44	1.81e-30
regulation of protein catabolic process	401	43	3.39	2.35e-30
cell cycle G1/S phase transition	172	33	1.45	2.62e-30
G1/S transition of mitotic cell cycle	172	33	1.45	2.62e-30
ER-associated ubiquitin-dependent protein catabolic process	55	24	0.47	1.68e-29
cellular catabolic process	1377	67	11.64	1.76e-29
mitotic cell cycle phase transition	305	38	2.58	1.15e-28
response to stress	3478	99	29.41	1.19e-28
negative regulation of apoptotic process	830	54	7.02	1.39e-28
cell cycle phase transition	309	38	2.61	1.84e-28
negative regulation of programmed cell death	839	54	7.09	2.36e-28
immune response-activating cell surface receptor signaling pathway	289	37	2.44	3.22e-28
negative regulation of transferase activity	315	38	2.66	3.68e-28
activation of innate immune response	245	35	2.07	4.55e-28
negative regulation of cell death	892	55	7.54	4.65e-28
positive regulation of cellular catabolic process	391	40	3.31	3.65e-27
innate immune response-activating signal transduction	239	34	2.02	4.22e-27
negative regulation of cellular protein metabolic process	850	53	7.19	4.61e-27
regulation of response to stress	1258	62	10.64	4.81e-27
organic substance catabolic process	1463	66	12.37	5.12e-27
mitotic M phase	221	33	1.87	7.38e-27
protein folding	223	33	1.89	9.8e-27
M phase	223	33	1.89	9.8e-27
negative regulation of mitotic cell cycle	223	33	1.89	9.8e-27
regulation of mitotic cell cycle phase transition	249	34	2.11	1.59e-26
regulation of canonical Wnt signaling pathway	227	33	1.92	1.71e-26
negative regulation of cell cycle process	234	33	1.98	4.46e-26
cell cycle checkpoint	258	34	2.18	5.01e-26
catabolic process	1688	69	14.27	5.11e-26
regulation of proteolysis	735	49	6.22	6.62e-26
positive regulation of cell cycle process	237	33	2	6.65e-26
positive regulation of innate immune response	285	35	2.41	6.93e-26
regulation of cell cycle phase transition	265	34	2.24	1.19e-25
negative regulation of protein metabolic process	911	53	7.7	1.26e-25
regulation of Wnt signaling pathway	296	35	2.5	2.42e-25
positive regulation of cell cycle	299	35	2.53	3.38e-25
positive regulation of catabolic process	445	40	3.76	4.54e-25
regulation of innate immune response	356	37	3.01	4.63e-25
negative regulation of protein modification process	493	41	4.17	1.61e-24
regulation of cellular catabolic process	652	45	5.51	5.21e-24
response to topologically incorrect protein	162	28	1.37	5.65e-24
cellular macromolecule metabolic process	6540	126	55.3	7.3e-24
regulation of apoptotic process	1395	61	11.8	1e-23
regulation of programmed cell death	1412	61	11.94	1.9e-23
protein ubiquitination	562	42	4.75	1.96e-23
immune response-regulating cell surface receptor signaling pathway	398	37	3.37	2.18e-23
immune response-activating signal transduction	398	37	3.37	2.18e-23
mitotic cell cycle phase	294	33	2.49	5.55e-23
cell cycle phase	296	33	2.5	6.85e-23
activation of immune response	445	38	3.76	7.9e-23
biological phase	300	33	2.54	1.04e-22
regulation of catabolic process	749	46	6.33	1.53e-22
regulation of cell death	1484	61	12.55	2.6e-22
positive regulation of defense response	371	35	3.14	3.98e-22
response to unfolded protein	151	26	1.28	5.41e-22
cellular response to DNA damage stimulus	691	44	5.84	5.53e-22
negative regulation of molecular function	1004	51	8.49	8.62e-22
negative regulation of catalytic activity	790	46	6.68	1.37e-21
negative regulation of signal transduction	1019	51	8.62	1.67e-21
positive regulation of immune response	575	40	4.86	5.52e-21
protein modification by small protein conjugation	654	42	5.53	6.32e-21
macromolecule metabolic process	7232	128	61.15	8.47e-21
cell death	1116	52	9.44	1.29e-20
death	1121	52	9.48	1.57e-20
negative regulation of cell communication	1124	52	9.5	1.78e-20
immune response-regulating signaling pathway	496	37	4.19	3.91e-20
apoptotic process	1053	50	8.9	5.52e-20
negative regulation of response to stimulus	1261	54	10.66	6.62e-20
regulation of cell cycle process	505	37	4.27	7.17e-20
negative regulation of signaling	1115	51	9.43	9.12e-20
programmed cell death	1075	50	9.09	1.35e-19
positive regulation of immune system process	846	45	7.15	1.87e-19
protein modification by small protein conjugation or removal	763	43	6.45	2.39e-19
cellular metabolic process	8432	136	71.3	2.54e-19
regulation of mitotic cell cycle	460	35	3.89	4.07e-19
negative regulation of cell cycle	449	34	3.8	2.11e-18
innate immune response	918	45	7.76	4.64e-18
proteasomal ubiquitin-independent protein catabolic process	23	14	0.19	4.79e-18
regulation of cellular protein metabolic process	2126	66	17.98	6.15e-18
multi-organism process	2130	66	18.01	6.81e-18
organic substance metabolic process	8853	137	74.86	1.05e-17
mitotic cell cycle process	716	40	6.05	1.41e-17
primary metabolic process	8530	133	72.13	9.08e-17
regulation of defense response	718	39	6.07	1.28e-16
positive regulation of transferase activity	560	35	4.74	2.03e-16
regulation of immune response	828	41	7	3.09e-16
mitotic cell cycle	783	40	6.62	3.26e-16
regulation of protein metabolic process	2292	66	19.38	3.36e-16
metabolic process	9948	143	84.12	3.88e-16
cellular protein modification process	2552	68	21.58	4.47e-15
protein modification process	2552	68	21.58	4.47e-15
cell cycle process	1013	43	8.57	9.23e-15
immune system process	2094	61	17.71	9.31e-15
regulation of transferase activity	865	40	7.31	1.02e-14
positive regulation of cellular protein metabolic process	1243	47	10.51	1.5e-14
macromolecule modification	2699	69	22.82	1.99e-14
positive regulation of protein modification process	996	42	8.42	3.2e-14
response to endoplasmic reticulum stress	172	21	1.45	3.28e-14
regulation of protein modification process	1451	50	12.27	4.15e-14
positive regulation of protein metabolic process	1334	48	11.28	4.22e-14
single-organism metabolic process	4317	88	36.5	5.83e-14
negative regulation of metabolic process	2388	64	20.19	6e-14
regulation of cell cycle	919	40	7.77	8.02e-14
negative regulation of biological process	4254	87	35.97	8.62e-14
regulation of immune system process	1359	48	11.49	8.77e-14
negative regulation of cellular metabolic process	2136	60	18.06	1.12e-13
negative regulation of macromolecule metabolic process	2085	59	17.63	1.67e-13
defense response	1424	48	12.04	5.44e-13
immune response	1312	46	11.09	6.58e-13
retrograde protein transport, ER to cytosol	14	10	0.12	7.86e-13
protein exit from endoplasmic reticulum	15	10	0.13	1.56e-12
regulation of response to stimulus	3554	76	30.05	3.91e-12
response to stimulus	7493	116	63.36	5.93e-12
cell cycle	1290	44	10.91	9.69e-12
cellular process	14066	163	118.94	1.14e-11
regulation of signal transduction	2659	64	22.48	1.15e-11
negative regulation of cellular process	3911	79	33.07	1.8e-11
regulation of catalytic activity	2114	56	17.88	2.58e-11
positive regulation of response to stimulus	1776	51	15.02	2.91e-11
endoplasmic reticulum to cytosol transport	21	10	0.18	4.31e-11
positive regulation of catalytic activity	1355	44	11.46	5.5e-11
cellular response to topologically incorrect protein	118	16	1	7.37e-11
response to heat	142	17	1.2	7.71e-11
protein N-linked glycosylation via asparagine	124	16	1.05	1.56e-10
peptidyl-asparagine modification	125	16	1.06	1.76e-10
protein N-linked glycosylation	133	16	1.12	4.48e-10
regulation of molecular function	2570	60	21.73	5.18e-10
regulation of cell communication	2970	65	25.11	5.87e-10
cellular response to stimulus	6107	99	51.64	7.5e-10
positive regulation of signal transduction	1276	41	10.79	7.97e-10
positive regulation of molecular function	1608	46	13.6	1.11e-09
regulation of signaling	2956	64	25	1.66e-09
cellular response to heat	100	14	0.85	2.36e-09
protein refolding	21	9	0.18	2.56e-09
small molecule metabolic process	2210	54	18.69	2.56e-09
positive regulation of cell communication	1405	42	11.88	4.01e-09
endoplasmic reticulum unfolded protein response	106	14	0.9	5.11e-09
cellular protein localization	1115	37	9.43	6.32e-09
cellular response to unfolded protein	109	14	0.92	7.39e-09
cellular macromolecule localization	1123	37	9.5	7.79e-09
response to temperature stimulus	196	17	1.66	1.25e-08
regulation of cellular response to heat	71	12	0.6	1.41e-08
positive regulation of signaling	1397	41	11.81	1.45e-08
single-organism cellular process	11296	140	95.52	1.73e-08
regulation of cellular response to stress	519	25	4.39	2.42e-08
single-organism intracellular transport	1126	36	9.52	3.93e-08
positive regulation of macromolecule metabolic process	2567	56	21.71	7.76e-08
cellular localization	2131	50	18.02	1.15e-07
positive regulation of proteasomal protein catabolic process	74	11	0.63	4.64e-07
regulation of proteasomal protein catabolic process	214	16	1.81	5.03e-07
positive regulation of cellular process	4372	75	36.97	6.69e-07
positive regulation of cellular metabolic process	2738	56	23.15	9.58e-07
protein localization	1671	42	14.13	9.75e-07
intracellular signal transduction	1745	43	14.76	1.03e-06
positive regulation of RNA polymerase II transcriptional preinitiation complex assembly	9	6	0.08	1.76e-06
intracellular protein transport	704	26	5.95	2.66e-06
intracellular transport	1319	36	11.15	3.1e-06
response to organic substance	2355	50	19.91	3.9e-06
protein glycosylation	291	17	2.46	5.19e-06
macromolecule glycosylation	291	17	2.46	5.19e-06
macromolecule localization	1992	45	16.84	5.53e-06
biological_process	16504	168	139.56	7.12e-06
glycosylation	301	17	2.55	8.57e-06
positive regulation of biological process	5098	80	43.11	8.76e-06
regulation of RNA polymerase II transcriptional preinitiation complex assembly	12	6	0.1	9.69e-06
single-organism process	12638	144	106.86	1e-05
carbohydrate derivative biosynthetic process	596	23	5.04	1.34e-05
positive regulation of metabolic process	3371	61	28.5	1.39e-05
establishment of protein localization	1279	34	10.82	2.02e-05
establishment of localization in cell	1775	41	15.01	2.05e-05
positive regulation of transcription initiation from RNA polymerase II promoter	16	6	0.14	5.3e-05
regulation of inclusion body assembly	16	6	0.14	5.3e-05
glycoprotein biosynthetic process	345	17	2.92	6.33e-05
signal transduction	4763	74	40.28	9.72e-05
single organism signaling	5182	78	43.82	0.000122
signaling	5185	78	43.84	0.000125
cell communication	5289	79	44.72	0.00013
ER-nucleus signaling pathway	33	7	0.28	0.000139
post-translational protein modification	325	16	2.75	0.00018
cytoplasmic transport	695	23	5.88	0.000226
regulation of transcription initiation from RNA polymerase II promoter	21	6	0.18	0.000261
regulation of macromolecule metabolic process	5385	79	45.53	0.0003
gene expression	3778	62	31.95	0.000423
glycoprotein metabolic process	395	17	3.34	0.00044
positive regulation of DNA-templated transcription, initiation	23	6	0.19	0.000445
protein localization to organelle	512	19	4.33	0.0007
protein transport	1204	30	10.18	0.000828
negative regulation of response to endoplasmic reticulum stress	26	6	0.22	0.000909
protein insertion into ER membrane	5	4	0.04	0.000943
chaperone-mediated protein folding	47	7	0.4	0.0015
regulation of DNA-templated transcription, initiation	29	6	0.25	0.00171
regulation of primary metabolic process	5402	77	45.68	0.00185
single-organism carbohydrate metabolic process	603	20	5.1	0.00187
regulation of biological process	10490	122	88.7	0.00209
protein localization to endoplasmic reticulum	136	10	1.15	0.00243
response to abiotic stimulus	1064	27	9	0.00275
negative regulation of endoplasmic reticulum stress-induced intrinsic apoptotic signaling pathway	17	5	0.14	0.00326
response to chemical	3713	59	31.4	0.00328
regulation of cellular process	10095	118	85.36	0.00395
carbohydrate derivative metabolic process	1019	26	8.62	0.00419
IRE1-mediated unfolded protein response	55	7	0.47	0.00425
regulation of intrinsic apoptotic signaling pathway	145	10	1.23	0.00433
biological regulation	11005	125	93.06	0.0051
protein folding in endoplasmic reticulum	8	4	0.07	0.00606
regulation of metabolic process	6436	85	54.42	0.0083
single-organism localization	3270	53	27.65	0.00919
cell redox homeostasis	62	7	0.52	0.00935
cell surface receptor signaling pathway	3023	50	25.56	0.0116
ER overload response	10	4	0.08	0.0146
antigen processing and presentation of endogenous peptide antigen via MHC class I	10	4	0.08	0.0146
transport	3712	57	31.39	0.0174
regulation of endoplasmic reticulum stress-induced intrinsic apoptotic signaling pathway	25	5	0.21	0.0212
antigen processing and presentation of endogenous peptide antigen	11	4	0.09	0.0212
regulation by virus of viral protein levels in host cell	11	4	0.09	0.0212
regulation of cellular metabolic process	5649	76	47.77	0.0259
'de novo' posttranslational protein folding	47	6	0.4	0.0274
nitrogen compound metabolic process	5254	72	44.43	0.0293
cellular response to misfolded protein	12	4	0.1	0.0299
establishment of localization	3811	57	32.23	0.0401
antigen processing and presentation of endogenous antigen	13	4	0.11	0.0409
tail-anchored membrane protein insertion into ER membrane	4	3	0.03	0.0469
'de novo' protein folding	52	6	0.44	0.0486
