# Supplementary material for: Cyclophilin C Participates in the US2-Mediated Degradation of Major Histocompatibility Complex Class I Molecules
Source: PLoS One. 2015 Dec 21;10(12):e0145458. doi: 10.1371/journal.pone.0145458 (PMC4686535; doi:10.1371/journal.pone.0145458)
Supplement: S4 Table — (XLSX) [file pone.0145458.s008.xlsx]

## Sheet: S4 Table
S4 Table. Analysis of S2 Table results using the GO Ontology database and PANTHER Overrepresentation Test.
Analysis Type:	PANTHER Overrepresentation Test (release 20150430)
Annotation Version and Release Date:	GO Ontology database Released 2015-05-09
Analyzed List:	S2 Table - HA-HLA-A68 LC-MS/MS data
Reference List:	Homo sapiens (all genes in database)
Bonferroni correction:	TRUE
GO biological process complete	Homo sapiens - reference list (20814)	# Observed in HA-HLA-A68 LC-MSMS data	# Expected in HA-HLA-A68 LC-MSMS data	p-value
Unclassified	4310	3	12.22	0
protein folding	223	24	0.63	5.98e-28
'de novo' posttranslational protein folding	47	11	0.13	1.49e-14
'de novo' protein folding	52	11	0.15	4.5e-14
cellular protein metabolic process	3334	39	9.45	6.8e-14
protein metabolic process	4005	40	11.35	4.81e-12
protein N-linked glycosylation via asparagine	124	12	0.35	1.31e-11
peptidyl-asparagine modification	125	12	0.35	1.44e-11
protein N-linked glycosylation	133	12	0.38	2.98e-11
single-organism carbohydrate metabolic process	603	17	1.71	4.69e-09
protein glycosylation	291	13	0.82	1.31e-08
macromolecule glycosylation	291	13	0.82	1.31e-08
glycosylation	301	13	0.85	1.99e-08
post-translational protein modification	325	13	0.92	5.15e-08
glycoprotein biosynthetic process	345	13	0.98	1.07e-07
antigen processing and presentation of peptide antigen via MHC class I	111	9	0.31	2.61e-07
response to topologically incorrect protein	162	10	0.46	2.74e-07
carbohydrate metabolic process	790	17	2.24	3.21e-07
antigen processing and presentation of exogenous peptide antigen via MHC class I, TAP-dependent	75	8	0.21	4.06e-07
glycoprotein metabolic process	395	13	1.12	5.62e-07
antigen processing and presentation of exogenous peptide antigen via MHC class I	79	8	0.22	6.09e-07
carbohydrate derivative metabolic process	1019	18	2.89	1.84e-06
response to unfolded protein	151	9	0.43	3.82e-06
toxin transport	33	6	0.09	5.05e-06
carbohydrate derivative biosynthetic process	596	14	1.69	7.45e-06
antigen processing and presentation of exogenous peptide antigen	171	9	0.48	1.12e-05
response to endoplasmic reticulum stress	172	9	0.49	1.18e-05
antigen processing and presentation of exogenous antigen	178	9	0.5	1.58e-05
antigen processing and presentation of peptide antigen	194	9	0.55	3.32e-05
peptidyl-amino acid modification	827	15	2.34	5.56e-05
protein folding in endoplasmic reticulum	8	4	0.02	7.4e-05
antigen processing and presentation	224	9	0.63	0.000114
antigen processing and presentation of endogenous peptide antigen via MHC class I	10	4	0.03	0.00018
antigen processing and presentation of endogenous peptide antigen	11	4	0.03	0.000263
response to stress	3478	28	9.86	0.000321
cellular macromolecule metabolic process	6540	39	18.54	0.000356
macromolecule metabolic process	7232	41	20.5	0.000437
binding of sperm to zona pellucida	35	5	0.1	0.000473
antigen processing and presentation of endogenous antigen	13	4	0.04	0.000511
metabolic process	9948	48	28.2	0.000849
cellular metabolic process	8432	44	23.9	0.000869
sperm-egg recognition	47	5	0.13	0.00201
organic substance metabolic process	8853	44	25.09	0.00452
cell-cell recognition	58	5	0.16	0.00563
cellular response to topologically incorrect protein	118	6	0.33	0.00877
single-organism intracellular transport	1126	14	3.19	0.0183
cellular process	14066	55	39.87	0.0194
primary metabolic process	8530	42	24.18	0.0197
protein localization to endoplasmic reticulum	136	6	0.39	0.0198
transport	3712	26	10.52	0.0211
single-organism cellular process	11296	49	32.02	0.0244
single-organism process	12638	52	35.82	0.0251
multi-organism process	2130	19	6.04	0.0282
multi-organism localization	36	4	0.1	0.0286
multi-organism transport	36	4	0.1	0.0286
establishment of localization	3811	26	10.8	0.035
