# Supplementary material for: Cyclophilin C Participates in the US2-Mediated Degradation of Major Histocompatibility Complex Class I Molecules
Source: PLoS One. 2015 Dec 21;10(12):e0145458. doi: 10.1371/journal.pone.0145458 (PMC4686535; doi:10.1371/journal.pone.0145458)
Supplement: S5 Table — (XLSX) [file pone.0145458.s009.xlsx]

## Sheet: S5 Table
S5 Table. Proteins identified in both US2-3xHA (S1 Table) and HA-HLA-A68 (S2 Table) LC-MS/MS analyses.
Description	Accession	Gene ID	Significance (-10logP)	Coverage (%)	#Peptides	#Unique	Protein quantification following background subtraction and normalization to US2-3xHA bait protein (protein abundance)			Fold change in US2-3xHA-associated protein abundance following CypC KD or OE
							U373-MG + US2-3xHA + CypC KD	U373-MG + US2-3xHA + CypC OE	U373-MG + US2-3xHA + non-sense shRNA	CypC KD / non-sense shRNA	CypC OE / non-sense shRNA
Dolichyl-diphosphooligosaccharide--protein glycosyltransferase subunit 2 OS=Homo sapiens GN=RPN2 PE=1 SV=3	P04844|RPN2_HUMAN	RPN2	101.35	32	16	16	1.03981e+08	6.56186e+07	39940000	2.60342	1.64293
Transitional endoplasmic reticulum ATPase OS=Homo sapiens GN=VCP PE=1 SV=4	P55072|TERA_HUMAN	TERA	92.75	68	42	42	1.32324e+08	9.25308e+07	100550000	1.31601	0.920247
Unique short US2 glycoprotein OS=Human cytomegalovirus (strain AD169) GN=US2 PE=1 SV=1	P09713|US02_HCMVA	US02	92.1	57	12	12	172000000	172000000	172000000	1	1
Malectin OS=Homo sapiens GN=MLEC PE=1 SV=1	Q14165|MLEC_HUMAN	MLEC	87.82	15	4	4	4.36504e+06	2.57353e+06	1550000	2.81616	1.66034
Dolichyl-diphosphooligosaccharide--protein glycosyltransferase subunit 1 OS=Homo sapiens GN=RPN1 PE=1 SV=1	P04843|RPN1_HUMAN	RPN1	86.71	48	25	25	8.96857e+07	6.43383e+07	50050000	1.79192	1.28548
Dolichyl-diphosphooligosaccharide--protein glycosyltransferase subunit STT3A OS=Homo sapiens GN=STT3A PE=1 SV=2	P46977|STT3A_HUMAN	STT3A	81.73	5	4	3	1.70699e+06	1.88941e+06	1311000	1.30205	1.4412
Beta-2-microglobulin OS=Homo sapiens GN=B2M PE=1 SV=1	P61769|B2MG_HUMAN	B2MG	81.57	41	4	4	8.85337e+07	3.83482e+07	59953000	1.47672	0.639638
Heat shock protein beta-1 OS=Homo sapiens GN=HSPB1 PE=1 SV=2	P04792|HSPB1_HUMAN	HSPB1	79.25	91	29	29	1.62909e+09	1.26362e+09	887100000	1.83642	1.42444
Heat shock cognate 71 kDa protein OS=Homo sapiens GN=HSPA8 PE=1 SV=1	P11142|HSP7C_HUMAN	HSP7C	77.74	62	44	25	1.92235e+08	1.48722e+08	138000000	1.39301	1.07769
Protein disulfide-isomerase A6 OS=Homo sapiens GN=PDIA6 PE=1 SV=1	Q15084|PDIA6_HUMAN	PDIA6	77.17	25	8	8	2.78524e+07	1.32815e+07	5820000	4.78564	2.28205
Isoform 2 of Tapasin OS=Homo sapiens GN=TAPBP	O15533-2|TPSN_HUMAN	TPSN	77.14	17	5	5	1.1245e+07	9.97083e+06	6860000	1.63922	1.45347
Transmembrane protein 33 OS=Homo sapiens GN=TMEM33 PE=1 SV=2	P57088|TMM33_HUMAN	TMM33	76.01	14	4	4	4.32168e+07	3.54346e+07	7570000	5.70896	4.68092
Antigen peptide transporter 1 OS=Homo sapiens GN=TAP1 PE=1 SV=2	Q03518|TAP1_HUMAN	TAP1	72.73	3	2	2	1.44538e+06	938887	604000	2.39301	1.55445
Antigen peptide transporter 2 OS=Homo sapiens GN=TAP2 PE=1 SV=1	Q03519|TAP2_HUMAN	TAP2	71.33	5	2	2	3.52672e+06	2.78045e+06	2090000	1.68743	1.33036
Isoform 2 of UDP-glucose:glycoprotein glucosyltransferase 1 OS=Homo sapiens GN=UGGT1	Q9NYU2-2|UGGG1_HUMAN	UGGG1	69.87	10	10	10	6.70655e+06	3.34947e+06	3980000	1.68506	0.841576
Isoform Beta of Heat shock protein 105 kDa OS=Homo sapiens GN=HSPH1	Q92598-2|HS105_HUMAN	HS105	69.15	13	9	8	2.52074e+06	4.27284e+06	2634000	0.957001	1.62219
Heat shock 70 kDa protein 1A/1B OS=Homo sapiens GN=HSPA1A PE=1 SV=5	P08107|HSP71_HUMAN	HSP71	68.1	49	33	12	1.02217e+08	6.89552e+07	70320000	1.4536	0.980591
GPI-anchor transamidase OS=Homo sapiens GN=PIGK PE=1 SV=2	Q92643|GPI8_HUMAN	GPI8	66.99	8	3	3	1.04934e+06	900090	786000	1.33504	1.14515
Dolichyl-diphosphooligosaccharide--protein glycosyltransferase subunit DAD1 OS=Homo sapiens GN=DAD1 PE=1 SV=3	P61803|DAD1_HUMAN	DAD1	64.69	19	2	2	2.37042e+07	1.56481e+07	10500000	2.25754	1.4903
Thioredoxin-related transmembrane protein 1 OS=Homo sapiens GN=TMX1 PE=1 SV=1	Q9H3N1|TMX1_HUMAN	TMX1	62.54	9	2	2	5.20047e+06	4.85997e+06	3798000	1.36927	1.27961
DnaJ homolog subfamily B member 11 OS=Homo sapiens GN=DNAJB11 PE=1 SV=1	Q9UBS4|DJB11_HUMAN	DJB11	59.34	30	9	9	9.49613e+06	5.69023e+06	6000000	1.58269	0.948371
Calreticulin OS=Homo sapiens GN=CALR PE=1 SV=1	P27797|CALR_HUMAN	CALR	54.64	8	2	2	3.53684e+06	3.20334e+06	1667000	2.12168	1.92162
Vesicular integral-membrane protein VIP36 OS=Homo sapiens GN=LMAN2 PE=1 SV=1	Q12907|LMAN2_HUMAN	LMAN2	54.43	20	5	5	3.88229e+06	3.22791e+06	1896000	2.04762	1.70248
Protein disulfide-isomerase A3 OS=Homo sapiens GN=PDIA3 PE=1 SV=4	P30101|PDIA3_HUMAN	PDIA3	52.12	18	8	8	4.24218e+06	4.08015e+06	3025000	1.40238	1.34881
Reticulocalbin-2 OS=Homo sapiens GN=RCN2 PE=1 SV=1	Q14257|RCN2_HUMAN	RCN2	51.48	28	6	6	9.31113e+06	6.19717e+06	5822000	1.5993	1.06444
Integrin alpha-3 OS=Homo sapiens GN=ITGA3 PE=1 SV=5	P26006|ITA3_HUMAN	ITA3	46.27	14	13	13	1.59281e+07	1.24409e+07	13620000	1.16946	0.913429
Calnexin OS=Homo sapiens GN=CANX PE=1 SV=2	P27824|CALX_HUMAN	CALX	42.15	38	21	21	1.12812e+08	8.05038e+07	73050000	1.54431	1.10204
Dolichyl-diphosphooligosaccharide--protein glycosyltransferase 48 kDa subunit OS=Homo sapiens GN=DDOST PE=1 SV=4	P39656|OST48_HUMAN	OST48	41.19	42	12	12	4.26387e+07	3.12962e+07	32700000	1.30393	0.957072
Protein disulfide-isomerase OS=Homo sapiens GN=P4HB PE=1 SV=3	P07237|PDIA1_HUMAN	PDIA1	40.48	16	6	6	3.44145e+06	2.76881e+06	1751000	1.96542	1.58127
78 kDa glucose-regulated protein OS=Homo sapiens GN=HSPA5 PE=1 SV=2	P11021|GRP78_HUMAN	GRP78	32.57	49	33	30	1.04934e+08	9.02677e+07	67900000	1.54543	1.32942
T-complex protein 1 subunit zeta OS=Homo sapiens GN=CCT6A PE=1 SV=3	P40227|TCPZ_HUMAN	TCPZ	31.9	5	2	2	4.0037e+06	3.64692e+06	2550000	1.57008	1.43016
Glyceraldehyde-3-phosphate dehydrogenase OS=Homo sapiens GN=GAPDH PE=1 SV=3	P04406|G3P_HUMAN	G3P	29.58	26	6	6	3.42555e+07	1.53895e+07	13500000	2.53744	1.13996
Membrane-associated progesterone receptor component 1 OS=Homo sapiens GN=PGRMC1 PE=1 SV=3	O00264|PGRC1_HUMAN	PGRC1	29.06	16	3	3	6.95227e+06	4.86256e+06	5200000	1.33697	0.935107
T-complex protein 1 subunit gamma OS=Homo sapiens GN=CCT3 PE=1 SV=4	P49368|TCPG_HUMAN	TCPG	28.63	10	4	4	6.07059e+06	4.19008e+06	2180000	2.78467	1.92205
Isoform 4 of Sodium/potassium-transporting ATPase subunit alpha-1 OS=Homo sapiens GN=ATP1A1	P05023-4|AT1A1_HUMAN	AT1A1	22.62	26	23	23	3.29546e+07	1.38376e+07	15100000	2.18243	0.916397
